# Supplementary material for: Evidence for host effect on the intestinal microbiota of whitefish (Coregonus sp.) species pairs and their hybrids
Source: Ecol Evol. 2019 Oct 2;9(20):11762–74. doi: 10.1002/ece3.5676 (PMC6822036; doi:10.1002/ece3.5676)
Supplement: Supplementary file 2 [file ECE3-9-11762-s002.xlsx]

## Sheet: Feuil1
Table S1 Steps used to reduce sequencing and PCR errors. We followed the step recommended by MOTHUR in the MiSeq SOP protocol.
Main Step of filtration	Number of microbiota wild whitefish sequences	Number of microbiota captive whitefish sequences	Number of microbiota captive and wild whitefish sequences
After contigs construction	4765128	2498271	8299965
Remove sequences with ambiguous bases and lengths more than 450 bp	1774729	885737	2660466
Aligning paired ends (maximum two mismatches) and remove sequences with homopolymers of more than eight bp and with lengths less than 400 bp	1737037	872921	2609958
Remove chimeric sequences	1729598	868868	2598519
Remove sequences from chloroplasts, mitochondria and nonbacterial	1855778	845370	2498271
Number of final sequences	1855778	845370	2498271
Number of OTUs	94883	85363	189683
Number of genus	611	433	710
Good’s Coverage	95.06%	88.22%	91.86%
