# Supplementary material for: Evidence for host effect on the intestinal microbiota of whitefish (Coregonus sp.) species pairs and their hybrids
Source: Ecol Evol. 2019 Oct 2;9(20):11762–74. doi: 10.1002/ece3.5676 (PMC6822036; doi:10.1002/ece3.5676)
Supplement: Supplementary file 3 [file ECE3-9-11762-s003.xlsx]

## Sheet: Feuil1
Table S2 Matrix of bacterial abundance and Good’s coverage per captive whitefish sample. DD: dwarf whiteﬁsh, NN: normal whiteﬁsh, DH: hybrid F1 D♀*N♂, NH: F1 N♀*D♂. The diet group A is composed of Artemia and dry food; B is composed of Artemia.
Group	Whitefish species	Body mass (gram)	Diet Group	Number of sequences	Good's coverage
04-B2F	NH	62.50	A	9554	83.63
04-B3F	NH	68.45	A	4047	78.95
05-B1F	NN	54.11	A	7950	87.38
05-B2F	DD	48.75	A	4272	77.76
05-B3F	NH	49.62	A	10535	84.72
06-B1F	DH	20.27	A	10626	86.82
06-B2F	NH	53.55	A	9598	85.02
07-B1F	DD	70.76	A	10220	83.05
07-B3F	NN	66.45	A	12571	88.09
08-B3F	NH	38.24	A	4981	84.08
09-B1F	DD	35.43	A	8830	86.87
09-B3F	NN	78.10	A	9552	78.43
10-B1F	DD	66.88	A	8965	82.96
10-B3F	DD	40.19	A	5368	80.61
11-B1F	DD	70.33	A	9494	83.98
11-B3F	DD	15.23	A	4764	76.20
12-B1F	NH	41.27	A	2616	81.04
12-B2F	DH	12.24	A	11443	81.56
12-B3F	NH	96.84	A	8438	84.55
13-B2F	DH	15.65	A	8778	84.43
14-B1F	NH	45.23	A	7496	80.31
14-B3F	DD	61.29	A	8842	80.32
15-B1F	DH	26.03	A	9462	86.81
15-B2F	NN	97.68	A	9109	82.89
15-B3F	DH	51.04	A	7660	79.13
16-B3F	NH	70.71	A	7866	78.85
17-B1F	NN	64.96	A	4621	78.84
17-B3F	DD	86.65	A	7478	80.82
18-B2F	DD	78.20	A	7387	81.18
19-B3F	NN	83.91	A	14935	82.68
20-B1F	DD	22.63	A	9012	80.42
21-B2F	NN	89.88	A	9285	82.16
21-B3F	NN	49.14	A	10663	83.77
22-B1F	NH	46.79	A	10264	85.83
22-B2F	DH	19.08	A	14523	82.39
23-B3F	DH	59.35	A	5548	81.65
24-B1F	DH	19.75	A	12012	83.70
24-B2F	DD	62.52	A	3249	75.62
24-B3F	DD	3.60	A	7171	80.83
25-B1F	NH	63.67	A	10637	81.66
26-B2F	NN	32.98	A	7388	83.05
27-B2F	NH	57.57	A	11992	91.12
27-B3F	DD	45.78	A	12970	88.66
29-B1F	NH	55.69	A	16608	84.97
30-B2F	DD	41.33	A	8130	83.89
33-B2F	DH	2.99	A	7908	90.59
33-B3F	DH	28.31	A	7948	81.35
02-B1F	NH	58.59	B	7773	96.57
03-B3F	NH	64.97	B	14847	99.51
06-B3F	DH	3.59	B	9042	98.83
07-B2F	DD	2.82	B	3941	97.64
08-B1F	DD	6.08	B	16447	98.61
08-B2F	NH	3.44	B	12825	99.27
09-B2F	NH	5.80	B	24288	96.83
10-B2F	DH	3.55	B	20371	99.36
13-B1F	DH	2.93	B	7346	94.80
16-B1F	DH	6.29	B	13921	98.99
18-B1F	DH	1.57	B	10261	94.29
19-B2F	NN	3.09	B	16329	98.51
20-B2F	NH	57.16	B	13028	98.53
20-B3F	NH	7.57	B	14615	98.47
21-B1F	NN	2.85	B	6503	97.91
22-B3F	DD	3.01	B	9433	99.14
23-B1F	DH	2.41	B	11224	97.46
25-B2F	DH	2.65	B	19484	99.12
25-B3F	DD	70.32	B	15942	99.43
26-B1F	NN	2.85	B	11586	99.07
26-B3F	NN	3.55	B	14829	98.92
28-B3F	NN	3.71	B	17491	99.40
29-B3F	DH	2.71	B	7009	97.73
30-B3F	DH	3.12	B	28573	99.30
31-B1F	DD	7.26	B	17016	96.21
31-B3F	NH	2.50	B	12031	99.13
32-B1F	NN	4.77	B	13956	98.64
