# Supplementary material for: Evidence for host effect on the intestinal microbiota of whitefish (Coregonus sp.) species pairs and their hybrids
Source: Ecol Evol. 2019 Oct 2;9(20):11762–74. doi: 10.1002/ece3.5676 (PMC6822036; doi:10.1002/ece3.5676)
Supplement: Supplementary file 4 [file ECE3-9-11762-s004.xlsx]

## Sheet: Feuil1
Table S3 Summary of ANOVA test statistics on microbiota alpha diversity (inverse Simpson index). All lakes refer to the analysis of effect of host species (dwarf and normal), lake (Cliff, East, Indian, Témiscouata and Webster). Second, the effect of host species is treated for each lake separately. Third, CAPTIVE refers to the analysis of effect of host group (dwarf, normal, hybrids D♀N♂ and N♀D♂…
Fish group	Source of variation	Degrees of freedom	F value	P value
WILD
All lakes	Species	1	0.439	0.510
	Lakes	4	2.304	0.064
	Lakes:Species	4	1.152	0.337
Cliff	Species	1	0.109	0.744
Est	Species	1	0.025	0.876
Indian	Species	1	2.026	0.169
Témiscouata	Species	1	1.557	0.225
Webster	Species	1	0.824	0.380
CAPTIVE
	Group	3	0.599	0.620
	Diet	1	40.471	0.001
	Species:Diet	3	1.930	0.134
BOTH
All fish	Captivity	1	8.915	0.003
Dwarf	Captivity	1	2.044	0.157
Normal	Captivity	1	2.040	0.157
