# Supplementary material for: Evidence for host effect on the intestinal microbiota of whitefish (Coregonus sp.) species pairs and their hybrids
Source: Ecol Evol. 2019 Oct 2;9(20):11762–74. doi: 10.1002/ece3.5676 (PMC6822036; doi:10.1002/ece3.5676)
Supplement: Supplementary file 5 [file ECE3-9-11762-s005.xlsx]

## Sheet: Final
Table S4 Diet influence on mass and length of captive whitefish sample. DD: dwarf whiteﬁsh, NN: normal whiteﬁsh, DH: hybrid F1 D♀*N♂, NH: F1 N♀*D♂. The diet group A is composed of Artemia and dry food; B is composed of Artemia.
Sample	Whitefish species	Tank	Diet Group	Body mass (gram)	Body length (cm)	Mass/Lenght
04-B2F	NH	B2	A	62.50	17.4	3.591
04-B3F	NH	B3	A	68.45	17.3	3.956
05-B1F	NN	B1	A	54.11	15.3	3.536
05-B2F	DD	B2	A	48.75	16.8	2.901
05-B3F	NH	B3	A	49.62	16.4	3.025
06-B1F	DH	B1	A	20.27	11.9	1.703
06-B2F	NH	B2	A	53.55	16.2	3.305
07-B1F	DD	B1	A	70.76	19.7	3.591
07-B3F	NN	B3	A	66.45	17.1	3.885
08-B3F	NH	B3	A	38.24	14.7	2.601
09-B1F	DD	B1	A	35.43	15.4	2.300
09-B3F	NN	B3	A	78.10	16.6	4.704
10-B1F	DD	B1	A	66.88	17.8	3.757
10-B3F	DD	B3	A	40.19	16.1	2.496
11-B1F	DD	B1	A	70.33	18.8	3.740
11-B3F	DD	B3	A	15.23	11.9	1.279
12-B1F	NH	B1	A	41.27	15.0	2.751
12-B2F	DH	B2	A	12.24	11.0	1.112
12-B3F	NH	B3	A	96.84	19.6	4.940
13-B2F	DH	B2	A	15.65	11.7	1.337
14-B1F	NH	B1	A	45.23	15.9	2.844
14-B3F	DD	B3	A	61.29	18.0	3.405
15-B1F	DH	B1	A	26.03	13.0	2.002
15-B2F	NN	B2	A	97.68	18.7	5.223
15-B3F	DH	B3	A	51.04	16.4	3.112
16-B3F	NH	B3	A	70.71	17.5	4.040
17-B1F	NN	B1	A	64.96	16.9	3.843
17-B2F	NN	B2	A	39.58	14.9	2.656
17-B3F	DD	B3	A	86.65	-	-
18-B2F	DD	B2	A	78.20	18.8	4.159
19-B3F	NN	B3	A	83.91	17.8	4.714
20-B1F	DD	B1	A	22.63	13.2	1.714
21-B2F	NN	B2	A	89.88	18.1	4.965
21-B3F	NN	B3	A	49.14	15.2	3.232
22-B1F	NH	B1	A	46.79	15.6	2.999
22-B2F	DH	B2	A	19.08	12.8	1.490
23-B3F	DH	B3	A	59.35	17.2	3.450
24-B1F	DH	B1	A	19.75	12.5	1.580
24-B2F	DD	B2	A	62.52	17.8	3.512
24-B3F	DD	B3	A	3.60	8.2	0.439
25-B1F	NH	B1	A	63.67	17.7	3.597
26-B2F	NN	B2	A	32.98	13.7	2.407
27-B2F	NH	B2	A	57.57	17.0	3.386
27-B3F	DD	B3	A	45.78	15.8	2.897
29-B1F	NH	B1	A	55.69	17.1	3.256
30-B2F	DD	B2	A	41.33	16.4	2.520
33-B2F	DH	B2	A	2.99	7.4	0.404
33-B3F	DH	B3	A	28.31	12.1	2.339
02-B1F	NH	B1	B	58.59	16.5	3.550
03-B3F	NH	B3	B	64.97	18.1	3.589
06-B3F	DH	B3	B	3.59	8.2	0.437
07-B2F	DD	B2	B	2.82	7.5	0.376
08-B1F	DD	B1	B	6.08	9.8	0.620
08-B2F	NH	B2	B	3.44	8.0	0.43
09-B2F	NH	B2	B	5.80	9.0	0.644
10-B2F	DH	B2	B	3.55	7.7	0.461
13-B1F	DH	B1	B	2.93	7.2	0.406
16-B1F	DH	B1	B	6.29	9.3	0.676
18-B1F	DH	B1	B	1.57	6.2	0.253
19-B2F	NN	B2	B	3.09	7.5	0.412
20-B2F	NH	B2	B	57.16	16.8	3.402
20-B3F	NH	B3	B	7.57	9.4	0.805
21-B1F	NN	B1	B	2.85	7.1	0.401
22-B3F	DD	B3	B	3.01	7.6	0.396
23-B1F	DH	B1	B	2.41	6.9	0.349
25-B2F	DH	B2	B	2.65	6.9	0.384
25-B3F	DD	B3	B	70.32	18.7	3.760
26-B1F	NN	B1	B	2.85	7.0	0.407
26-B3F	NN	B3	B	3.55	7.1	0.500
28-B3F	NN	B3	B	3.71	7.5	0.494
29-B3F	DH	B3	B	2.71	6.8	0.398
30-B3F	DH	B3	B	3.12	7.4	0.421
31-B1F	DD	B1	B	7.26	10.2	0.711
31-B3F	NH	B3	B	2.50	6.8	0.367
32-B1F	NN	B1	B	4.77	8.1	0.588
