# Supplementary material for: Evidence for host effect on the intestinal microbiota of whitefish (Coregonus sp.) species pairs and their hybrids
Source: Ecol Evol. 2019 Oct 2;9(20):11762–74. doi: 10.1002/ece3.5676 (PMC6822036; doi:10.1002/ece3.5676)
Supplement: Supplementary file 6 [file ECE3-9-11762-s006.xlsx]

## Sheet: Feuil1
Table S5: Four Metastats tables with details of one-species-specific genera. DD: dwarf whiteﬁsh, NN: normal whiteﬁsh, DH: hybrid F1 D♀*N♂, NH: F1 N♀*D♂. The diet group A is composed of Artemia and dry food; B is composed of Artemia.
Metastats comparison DD and DH captive whitefish
Genera	Diet group	Groups
Aquicella	B	DD
Flavobacterium	B	DD
Fusobacterium	B	DD
Lactobacillus	B	DD
Leuconostoc	B	DD
Sphingobium	B	DD
Streptococcus	B	DD
Weissella	B	DD
Aeromonas	A	DD
Kocuria	A	DD
Nocardioides	A	DD
Rhodobacter	A	DD
Corynebacterium	A	DH
Delftia	A	DH
Labrenzia	A	DH
Legionella	A	DH
Paracoccus	A	DH
Planctomyces	A	DH
Pseudomonas	A	DH
Stenotrophomonas	A	DH
Metastats comparison NN and DD captive whitefish
Genera	Diet group	Groups
Acinetobacter	B	DD
Actinomyces	B	DD
Anoxybacillus	B	DD
Aquicella	B	DD
Barnesiella	B	DD
Brevundimonas	B	DD
Campylobacter	B	DD
Cerasibacillus	B	DD
Faecalibacterium	B	DD
Oceanobacillus	B	DD
Ohtaekwangia	B	DD
Prevotella	B	DD
Pseudolabrys	B	DD
Rhodococcus	B	DD
Sphingobium	B	DD
Sphingomonas	B	DD
Thermoflavimicrobium	B	DD
Vogesella	B	DD
Gp6	A	DD
Lactobacillus	A	DD
Streptococcus	A	DD
Alishewanella	B	NN
Aneurinibacillus	B	NN
Aquabacterium	B	NN
Arcobacter	B	NN
Arthrobacter	B	NN
Bifidobacterium	B	NN
Cellvibrio	B	NN
Corynebacterium	B	NN
Devosia	B	NN
Duganella	B	NN
Ethanoligenens	B	NN
Gemella	B	NN
Haemophilus	B	NN
Hyphomicrobium	B	NN
Megasphaera	B	NN
Methyloversatilis	B	NN
Novosphingobium	B	NN
Photobacterium	B	NN
Prauserella	B	NN
Pseudomonas	B	NN
Rothia	B	NN
Shewanella	B	NN
Sphaerobacter	B	NN
Tissierella	B	NN
Undibacterium	B	NN
Labrenzia	A	NN
Planctomyces	A	NN
Metastats comparison NH and DH captive whitefish
Genera	Diet group	Groups
Aliivibrio	B	DH
Aneurinibacillus	B	DH
Arcobacter	B	DH
Clostridium_sensu_stricto	B	DH
Clostridium_XI	B	DH
Comamonas	B	DH
Deinococcus	B	DH
Dickeya	B	DH
Dokdonella	B	DH
Elizabethkingia	B	DH
Enhydrobacter	B	DH
Exiguobacterium	B	DH
Gemella	B	DH
Legionella	B	DH
Limnohabitans	B	DH
Megasphaera	B	DH
Novosphingobium	B	DH
Phenylobacterium	B	DH
Proteiniclasticum	B	DH
Pseudomonas	B	DH
Rhodobacter	B	DH
Salinimicrobium	B	DH
Shewanella	B	DH
Sphingobacterium	B	DH
Sphingobium	B	DH
Thermomonas	B	DH
Wautersiella	B	DH
Aerococcus	A	DH
Alkanindiges	A	DH
Aquabacterium	A	DH
Delftia	A	DH
Desulfovibrio	A	DH
Flavobacterium	A	DH
Labrenzia	A	DH
Legionella	A	DH
Psychrobacter	A	DH
Stenotrophomonas	A	DH
Listonella	A	DH
Trichococcus	A	DH
Methylobacterium	A	DH
Paracoccus	A	DH
Aerococcus	B	NH
Leptotrichia	B	NH
Pediococcus	B	NH
Photobacterium	B	NH
Turneriella	B	NH
Aquitalea	A	NH
Bifidobacterium	A	NH
Brevundimonas	A	NH
Devosia	A	NH
Gemmata	A	NH
Hyphomicrobium	A	NH
Lactobacillus	A	NH
Oerskovia	A	NH
Ohtaekwangia	A	NH
Olsenella	A	NH
Pasteuria	A	NH
Metastats comparison NN and NH captive whitefish
Genera	Diet group	Groups
Acinetobacter	B	NH
Aerococcus	B	NH
Brachymonas	B	NH
Brevibacterium	B	NH
Catonella	B	NH
Cupriavidus	B	NH
Dermacoccus	B	NH
Escherichia_Shigella	B	NH
Kocuria	B	NH
Leptotrichia	B	NH
Mycobacterium	B	NH
Neisseria	B	NH
Oceanobacillus	B	NH
Paenibacillus	B	NH
Pediococcus	B	NH
Peptococcus	B	NH
Rhizobium	B	NH
Roseomonas	B	NH
Sphingobacterium	B	NH
Turneriella	B	NH
Vibrio	B	NH
Acinetobacter	A	NH
Bifidobacterium	A	NH
Brevundimonas	A	NH
Chryseobacterium	A	NH
Collimonas	A	NH
Lactobacillus	A	NH
Ohtaekwangia	A	NH
Olsenella	A	NH
Streptococcus	A	NH
Weissella	A	NH
Acetobacterium	B	NN
Acidovorax	B	NN
Aeriscardovia	B	NN
Aneurinibacillus	B	NN
Aquabacterium	B	NN
Arcobacter	B	NN
Arthrobacter	B	NN
Bacillus	B	NN
Bifidobacterium	B	NN
Brevibacillus	B	NN
Cellvibrio	B	NN
Devosia	B	NN
Duganella	B	NN
Enhydrobacter	B	NN
Ethanoligenens	B	NN
Gemella	B	NN
Haemophilus	B	NN
Hyphomicrobium	B	NN
Legionella	B	NN
Massilia	B	NN
Megasphaera	B	NN
Methyloversatilis	B	NN
Novosphingobium	B	NN
Prauserella	B	NN
Pseudomonas	B	NN
Psychrilyobacter	B	NN
Rothia	B	NN
Sphaerobacter	B	NN
Sphingobium	B	NN
Sphingomonas	B	NN
Undibacterium	B	NN
Comamonas	A	NN
Elizabethkingia	A	NN
Flavobacterium	A	NN
Ilumatobacter	A	NN
Labrenzia	A	NN
Leuconostoc	A	NN
Listonella	A	NN
Psychrobacter	A	NN
Rhizobium	A	NN
Rhodopirellula	A	NN
Shewanella	A	NN
